# Supplementary material for: South China Sea documents the transition from wide continental rift to continental break up
Source: Nat Commun. 2020 Sep 11;11:4583. doi: 10.1038/s41467-020-18448-y (PMC7486367; doi:10.1038/s41467-020-18448-y)
Supplement: Supplementary file 4 — Supplementary Data 1 [file 41467_2020_18448_MOESM4_ESM.xlsx]

## Sheet: Secondary fault trend
Table 2 Groove orientation (N=0°, E=90°, S=180°, W=270°)
km-from-west and north		1	2	3	4	5	6	7	8	9	10	11	12	13	14	15	16	17	18	19	20	21	22	23	24	25	26	27	28	29	30	31	32
North	1																				339
	2																				339							55	55	41	40	45
	3																				337					44	63	55	50	51	50	38
	4																			87	109	155				46		68		44	44
	5																					92	106	92	97	104	125		57	52	49
	6																		83	73	72	0	89	126	118	88	73		96	85	96	50	49
	7																					73	80	63	66	0	113	98	88	82	56
	8																	88	95	99	98	0	112	121	111	89	118	115				77	77
	9																			335	298	0	113	105	97	109	86	80	76	87	69	69
	10																					0	98	84		65	87	80		75	82	84
	11																						278	296					59	89	75	68
	12																	94	88	93	87	86	82	74	0	75	63	71	67	89	75	72
Centre	13																					105	107	99	103	59	66	62	67	66	63	63
	14								278	277				62	56						72	72	78	73	63	80	76	84	63	63
	15									277	275	274	85	74					72	72	72	76	77		120	110	91	88	71	64	52	25
	16						290	290	288	293	289			65					60	62			80	82	93	92		72	70	67	30	35	31
	17								291	292	285	94	76	70	60	60										62	58		59	81	81	41
	18						309	302	301	287	285	93	77	62	53											71	67		55	55	66	66
	19					335		300	298		99	88	76	61	63	65									73	72						12
	20					327	313			292	283	95	71	62	58
	21		313		331	340	303	321	88	96	105	87	72	65																		357
	22		312	307	309	311	308	308	289		281	0	68	51															339			355
	23																												13			5
	24																												8	94	86	11
South	25																					281	287	295			91	96	106			10
	26																							91	95	101		56	94	88	93	10
	27																												91	0	89	350
	28																															330	277
	29																															350	307
	30																															17
	31																												80	82	86	14	83
	32																		292	290	282								80		358	79	97
	33																					287									3
	34																												87	86	17
	35																														24	291	276

## Sheet: Groove trend
groove trend (N=0, E=90, S=180, W=270)
	km-from-north
km-from-west		1	2	3	4	5	6	7	8	9	10	11	12	13	14	15	16	17	18	19	20	21	22	23	24	25	26	27	28	29	30	31	32
	1					353	356			356	358		1	360	360	2				1	2	3					360			3				North
	2					354	356			356	357		1	1	1	2		360		1						359	2	3		3
	3					354	356			357	355		1	1	1	2		4	360	1	2					2	7	3		2
	4					355	357			358	355	360	1	2	1	2		4	360		2					8	8	3	2
	5					358	357			359	359	2	2	2	1	2		4	360	2						10	5	3	2	360
	6					360	358			360	1	4	2	2	2	3		4	360	2		2				5	5	3	2	359
	7					360				3	1		5	3	3	3		4	360	2		3				3	4		2
	8					360					2			4		3		3	360	3		4				2	2
	9													6		3	2		359	3		5				2	358
	10															4	1		359	4		6				1	3
	11															5	2		360							5
	12											360	360		5	6	3		360	3
	13											360	360	360	7	5	3		360	3					2	1		6						Central
	14							355	360	360				360	5	7			2	2			2		3	3		5
	15									360		360	360	360	5	9			2				4	6	3	8	4
	16									9	360	360	360		5	8			2				5	7	5	10	4
	17														6	8		6				7	7	8	7	9	6			14
	18								1				360	3	6	8		6			9			10	9		8		12
	19								5					2	7	6		6			9			9	9		8		10
	20								5	2			360		7	7		6	11		10			9	8		9	12	7
	21										360			5	9	10		6	12		10			8	6		9		8
	22													5	11			6	12		10			7	8	10	12		12
	23																				10					11	11	16
	24																			11				10		13	10	17
	25																						8	9		16	8							South
	26																						6	8		20	7
	27																						4	6		7					9
	28																									6					9
	29																									6					9
	30																									6					9
	31																									6					9
	32																		4		5					6				8
	33																		7		4					6				9
	34																		11		5					7				9
	35																		11							7				9

## Sheet: draft 1
-	-	-	-	-	-	-	-	-	-	-	-	-	-	-	-	-	-	-	111	-	-	-	-	-	-	-	-	-	-	-	-		-	-	-	-	-	-	-	-	-	-	-	-	-	-	-	-	-
-	-	-	-	-	-	-	-	-	-	-	-	-	-	-	-	-	-	-	111	-	-	-	-	-	-	35	45	49	45	50	-		-	-	-	-	-	-	-	-	-	-	-	-	-	-	-	-	-
-	-	-	-	-	-	-	-	-	-	-	-	-	-	-	-	-	-	-	113	122	-	-	-	46	27	31	40	39	40	52	-		-	-	-	-	-	-	-	-	-	-	-	-	-	-	-	-	-
-	-	-	-	-	-	-	-	-	-	-	-	-	-	-	-	-	13	3	156	116	-	-	32	44	-	24	24	46	46	41	-		-	-	-	-	-	-	-	-	-	-	-	-	-	-	-	-	-
-	-	-	-	-	-	-	-	-	-	-	-	-	-	-	-	-	-	-	157	166	158	177	173	-14	-35	-	33	38	41	-	-		-	-	-	-	-	-	-	-	-	-	-	-	-	-	-	-	-
-	-	-	-	-	-	-	-	-	-	-	-	-	-	-	-	-	7	17	18	0	1	-36	-28	2	17	-	-6	5	20	40	41		-	-	-	-	-	-	-	-	-	-	-	-	-	-	-	-	-
-	-	-	-	-	-	-	-	-	-	-	-	-	-	-	-	-	-	-	-	17	10	27	24	0	-23	-8	2	8	34	41	-		-	-	-	-	-	-	-	-	-	-	-	-	-	-	-	-	-
-	-	-	-	-	-	-	-	-	-	-	-	-	-	-	-	2	-5	-9	-8	1	-22	-31	-21	1	-28	-25	-	-	-	13	13		-	-	-	-	-	-	-	-	-	-	-	-	-	-	-	-	88
-	-	-	-	-	-	-	-	-	-	-	-	-	-	-	-	-	-	150	152	0	-23	-15	-7	-19	7	10	14	3	21	21	-		-	-	-	-	-	-	-	-	-	-	-	-	-	-	-	-	-
-	-	-	-	-	-	-	-	-	-	-	-	-	-	-	-	-	-	-	-	162	-8	6	-	19	3	7	14	15	8	6	-		-	-	-	-	-	-	-	-	-	-	-	-	-	-	-	-	-
-	-	-	-	-	-	-	-	-	-	-	-	-	-	-	-	-	-	-	-	-	165	162	16	-	-	-	31	1	15	22	-		-	-	-	-	-	-	-	-	-	-	-	-	-	-	-	-	-
-	-	-	-	-	-	-	-	-	-	-	-	-	-	-	-	-4	-2	-3	3	4	8	16	17	15	27	19	23	1	15	18	-		-	-	-	-	-	-	-	-	-	-	-	-	-	-	-	-	94
-	-	-	-	-	-	-	-	-	-	-	-	-	-	-	-	-	-	-	-20	-15	-17	-9	-13	31	24	28	23	24	27	27	-		-	-	-	-	-	-	-	-	-	-	-	-	-	-	-	-	-
-	-	-	-	-	-	-	172	173	-	-	-	28	34	-	-	-	-	-	18	18	12	17	27	10	14	6	27	27	-	-	-		-	-	-	-	-	-	-	98	97	-	-	-	62	56	-	-	-
-	-	-	-	-	-	-	-	173	175	176	5	16	-	-	-	-	18	18	18	14	13	-	-30	-20	-1	2	19	26	38	65	-		-	-	-	-	-	-	-	-	97	95	94	85	74	-	-	-	-
-	-	-	-	-	160	160	162	157	161	-	-	25	-	-	-	-	30	28	-	-	10	8	-3	-2	-	18	20	23	60	55	59		-	-	-	-	-	110	110	108	113	109	-	-	65	-	-	-	-
-	-	-	-	-	-	140	159	158	165	-4	14	31	30	30	-	-	-	-	-	-	-	-	-	28	32	-	31	9	9	49	-		-	-	-	-	-	-	130	111	112	105	94	76	59	60	60	-	-
-	-	-	-	-	141	148	149	163	165	-3	13	28	37	-	-	-	-	-	-	-	-	-	28	19	21	-	33	35	24	24	-		-	-	-	-	-	129	122	121	107	105	93	77	62	53	-	-	-
-	-	-	-	115	-	150	152	158	-9	2	14	29	27	25	-	-	-	-	-	-	-	-	17	18	-	-	-	-	-	78	-		-	-	-	-	155	-	120	118	112	99	88	76	61	63	65	-	-
-	-	-	-	123	137	-	158	158	167	-5	19	28	32	-	-	-	-	-	-	-	-	-	-	-	-	-	-	-	-	82	-		-	-	-	-	147	133	-	112	112	103	95	71	62	58	-	-	-
-	133	138	119	110	147	129	2	-6	-15	3	18	25	-	-	-	-	-	-	-	-	-	-	-	-	-	-	119	-	-	93	-		-	137	132	151	160	123	141	88	96	105	87	72	65	-	-	-	-
-	138	143	141	139	142	142	161	-	169	0	22	39	-	-	-	-	-	-	-	-	-	-	-	-	-	-	111	-	-	95	-		-	132	127	129	131	128	128	109	-	101	90	68	51	-	-	-	-
-	-	-	-	-	-	-	-	-	-	-	-	-	-	-	-	-	-	-	-	-	-	-	-	-	-	-	77	-	-	85	-		-	-	-	-	-	-	-	-	-	-	-	-	-	-	-	-	-
-	-	-	-	-	-	-	-	-	-	-	-	-	-	-	-	-	-	-	-	-	-	-	-	-	-	-	82	-4	4	79	-		-	-	-	-	-	-	-	-	-	-	-	-	-	-	-	-	-
-	-	-	-	-	-	-	-	-	-	-	-	-	-	-	-	-	-	-	-	169	163	155	-	-	-1	-6	-16	-	-	80	-		-	-	-	-	-	-	-	-	-	-	-	-	-	-	-	-	-
-	-	-	-	-	-	-	-	-	-	-	-	-	-	-	-	-	-	-	-	-	-	-1	-5	-11	-	34	-4	2	-3	80	-		-	-	-	-	-	-	-	-	-	-	-	-	-	-	-	-	-
-	-	-	-	-	-	-	-	-	-	-	-	-	-	-	-	-	-	-	-	-	-	-	-	-	-	-	-1	0	1	100	-		-	-	-	-	-	-	-	-	-	-	-	-	-	-	-	-	-
-	-	-	-	-	-	-	-	-	-	-	-	-	-	-	-	-	-	-	-	-	-	-	-	-	-	-	-	-	-	120	173		-	-	-	-	-	-	-	-	-	-	-	-	-	-	-	-	-
-	-	-	-	-	-	-	-	-	-	-	-	-	-	-	-	-	-	-	-	-	-	-	-	-	-	-	-	-	-	100	143		-	-	-	-	-	-	-	-	-	-	-	-	-	-	-	-	-
-	-	-	-	-	-	-	-	-	-	-	-	-	-	-	-	-	-	-	-	-	-	-	-	-	-	-	-	-	-	73	-		-	-	-	-	-	-	-	-	-	-	-	-	-	-	-	-	-
-	-	-	-	-	-	-	-	-	-	-	-	-	-	-	-	-	-	-	-	-	-	-	-	-	-	-	10	8	4	76	7		-	-	-	-	-	-	-	-	-	-	-	-	-	-	-	-	-
-	-	-	-	-	-	-	-	-	-	-	-	-	-	-	-	-	158	160	168	-	-	-	-	-	-	-	10	-	92	11	-7		-	-	-	-	-	-	-	-	-	-	-	-	-	-	-	-	-
-	-	-	-	-	-	-	-	-	-	-	-	-	-	-	-	-	-	-	-	163	-	-	-	-	-	-	-	-	87	-	-		-	-	-	-	-	-	-	-	-	-	-	-	-	-	-	-	-
-	-	-	-	-	-	-	-	-	-	-	-	-	-	-	-	-	-	-	-	-	-	-	-	-	-	-	3	4	73	-	-		-	-	-	-	-	-	-	-	-	-	-	-	-	-	-	-	-
-	-	-	-	-	-	-	-	-	-	-	-	-	-	-	-	-	-	-	-	-	-	-	-	-	-	-	-	-	66	159	174		-	-	-	-	-	-	-	-	-	-	-	-	-	-	-	-	-
[truncated: 17 more columns]

## Sheet: daft 2
	1	2	3	4	5	6	7	8	9	10	11	12	13	14	15	16	17	18	19	20	21	22	23	24	25	26	27	28	29	30	31	32			column 1 (352)		column 2 (384)		column 3 (384)
1	0	0	0	0	0	0	0	0	0	0	0	0	0	0	0	0	0	0	0	159	0	0	0	0	0	0	0	0	0	0	0	0			1	0	1	0	1	0
2	0	0	0	0	0	0	0	0	0	0	0	0	0	0	0	0	0	0	0	159	0	0	0	0	0	0	55	45	41	45	40	0			2	0	2	0	2	0
3	0	0	0	0	0	0	0	0	0	0	0	0	0	0	0	0	0	0	0	157	148	0	0	0	44	63	59	50	51	50	38	0			3	0	3	0	3	0
4	0	0	0	0	0	0	0	0	0	0	0	0	0	0	0	0	0	77	87	114	154	0	0	58	46	0	66	66	44	44	49	0			4	0	4	0	4	0
5	0	0	0	0	0	0	0	0	0	0	0	0	0	0	0	0	0	0	0	113	104	112	93	97	104	125	0	57	52	49	0	0			5	0	5	0	5	0
6	0	0	0	0	0	0	0	0	0	0	0	0	0	0	0	0	0	83	73	72	90	89	126	118	88	73	0	96	85	70	50	49			6	0	6	0	6	0
7	0	0	0	0	0	0	0	0	0	0	0	0	0	0	0	0	0	0	0	0	73	80	63	66	90	113	98	88	82	56	49	0			7	0	7	0	7	0
8	0	0	0	0	0	0	0	0	0	0	0	0	0	0	0	0	88	95	99	98	89	112	121	111	89	118	115	0	0	0	77	77			8	0	8	0	8	0
9	0	0	0	0	0	0	0	0	0	0	0	0	0	0	0	0	0	0	120	118	90	113	105	97	109	83	80	76	87	69	69	0			9	0	9	0	9	0
10	0	0	0	0	0	0	0	0	0	0	0	0	0	0	0	0	0	0	0	0	108	98	84	0	71	87	83	76	75	82	84	0			10	0	10	0	10	0
11	0	0	0	0	0	0	0	0	0	0	0	0	0	0	0	0	0	0	0	0	0	105	108	74	0	0	0	59	89	75	68	0			11	0	11	0	11	0
12	0	0	0	0	0	0	0	0	0	0	0	0	0	0	0	0	94	92	93	87	86	82	74	73	75	63	71	67	89	75	72	0			12	0	12	0	12	0
13	0	0	0	0	0	0	0	0	0	0	0	0	0	0	0	0	0	0	0	110	105	107	99	103	59	66	62	67	66	63	63	0			13	0	13	0	13	0
14	0	0	0	0	0	0	0	98	97	0	0	0	62	56	0	0	0	0	0	72	72	78	73	63	80	76	84	63	63	0	0	0			14	0	14	0	14	0
15	0	0	0	0	0	0	0	0	97	95	94	85	74	0	0	0	0	72	72	72	76	77	0	120	110	91	88	71	64	52	25	0			15	0	15	0	15	0
16	0	0	0	0	0	110	110	108	113	109	0	0	65	0	0	0	0	60	62	0	0	80	82	93	92	0	72	70	67	30	35	31			16	0	16	0	16	0
17	0	0	0	0	0	0	130	111	112	105	94	76	59	60	60	0	0	0	0	0	0	0	0	0	62	58	0	59	81	81	41	0			17	0	17	94	17	0
18	0	0	0	0	0	129	122	121	107	105	93	77	62	53	0	0	0	0	0	0	0	0	0	62	71	69	0	57	55	66	66	0			18	0	18	92	18	0
19	0	0	0	0	155	0	120	118	112	99	88	76	61	63	65	0	0	0	0	0	0	0	0	73	72	0	0	0	0	0	12	0			19	0	19	93	19	0
20	0	0	0	0	147	133	0	112	112	103	95	71	62	58	0	0	0	0	0	0	0	0	0	0	0	0	0	0	0	0	8	0			20	159	20	87	20	0
21	0	137	132	151	160	123	141	88	96	105	87	72	65	0	0	0	0	0	0	0	0	0	0	0	0	0	0	151	0	0	177	0			21	0	21	86	21	0
22	0	132	127	129	131	128	128	109	0	101	90	68	51	0	0	0	0	0	0	0	0	0	0	0	0	0	0	159	0	0	175	0			22	0	22	82	22	0
23	0	0	0	0	0	0	0	0	0	0	0	0	0	0	0	0	0	0	0	0	0	0	0	0	0	0	0	13	0	0	5	0			23	0	23	74	23	0
24	0	0	0	0	0	0	0	0	0	0	0	0	0	0	0	0	0	0	0	0	0	0	0	0	0	0	0	8	94	86	11	0			24	0	24	73	24	0
25	0	0	0	0	0	0	0	0	0	0	0	0	0	0	0	0	0	0	0	0	101	107	115	0	0	91	96	106	0	0	10	0			25	0	25	75	25	0
26	0	0	0	0	0	0	0	0	0	0	0	0	0	0	0	0	0	0	0	0	0	0	91	95	101	0	56	94	88	93	10	0			26	0	26	63	26	0
27	0	0	0	0	0	0	0	0	0	0	0	0	0	0	0	0	0	0	0	0	0	0	0	0	0	0	0	91	90	89	170	0			27	0	27	71	27	0
28	0	0	0	0	0	0	0	0	0	0	0	0	0	0	0	0	0	0	0	0	0	0	0	0	0	0	0	0	0	0	150	97			28	0	28	67	28	8
29	0	0	0	0	0	0	0	0	0	0	0	0	0	0	0	0	0	0	0	0	0	0	0	0	0	0	0	0	0	0	170	127			29	0	29	89	29	94
30	0	0	0	0	0	0	0	0	0	0	0	0	0	0	0	0	0	0	0	0	0	0	0	0	0	0	0	0	0	0	17	0			30	0	30	75	30	86
31	0	0	0	0	0	0	0	0	0	0	0	0	0	0	0	0	0	0	0	0	0	0	0	0	0	0	0	80	82	86	14	83			31	0	31	72	31	11
32	0	0	0	0	0	0	0	0	0	0	0	0	0	0	0	0	0	112	110	102	0	0	0	0	0	0	0	80	0	178	79	97			32	0	32	0	32	0
33	0	0	0	0	0	0	0	0	0	0	0	0	0	0	0	0	0	0	0	0	107	0	0	0	0	0	0	0	0	3	0	0			33	0	33	0	33	0
34	0	0	0	0	0	0	0	0	0	0	0	0	0	0	0	0	0	0	0	0	0	0	0	0	0	0	0	87	86	17	0	0			34	0	34	0	34	0
35	0	0	0	0	0	0	0	0	0	0	0	0	0	0	0	0	0	0	0	0	0	0	0	0	0	0	0	0	0	24	111	96			35	0	35	0	35	0
																																			36	0	36	0	36	0
																																			37	0	37	0	37	0
																																			38	0	38	0	38	0
																																			39	0	39	0	39	0
																																			40	0	40	0	40	0
																																			41	0	41	0	41	0
																																			42	0	42	0	42	0
																																			43	0	43	0	43	0
																																			44	0	44	0	44	0
																																			45	0	45	0	45	0
																																			46	0	46	0	46	0
																																			47	0	47	0	47	0
																																			48	0	48	0	48	0
																																			49	0	49	0	49	0
																																			50	0	50	0	50	0
																																			51	0	51	0	51	0
																																			52	159	52	110	52	0
																																			53	0	53	105	53	101
																																			54	0	54	107	54	107
																																			55	0	55	99	55	115
																																			56	0	56	103	56	0
																																			57	0	57	59	57	0
																																			58	0	58	66	58	91
																																			59	55	59	62	59	96
																																			60	45	60	67	60	106
																																			61	41	61	66	61	0
																																			62	45	62	63	62	0
																																			63	40	63	63	63	10
																																			64	0	64	0	64	0
																																			65	0	65	0	65	0
																																			66	0	66	0	66	0
																																			67	0	67	0	67	0
																																			68	0	68	0	68	0
																																			69	0	69	0	69	0
																																			70	0	70	0	70	0
																																			71	0	71	0	71	0
																																			72	0	72	98	72	0
																																			73	0	73	97	73	0
																																			74	0	74	0	74	0
																																			75	0	75	0	75	0
																																			76	0	76	0	76	0
																																			77	0	77	62	77	0
																																			78	0	78	56	78	0
																																			79	0	79	0	79	0
																																			80	0	80	0	80	0
																																			81	0	81	0	81	0
																																			82	0	82	0	82	0
																																			83	0	83	0	83	0
																																			84	157	84	72	84	0
																																			85	148	85	72	85	0
																																			86	0	86	78	86	0
																																			87	0	87	73	87	91
																																			88	0	88	63	88	95
																																			89	44	89	80	89	101
																																			90	63	90	76	90	0
																																			91	59	91	84	91	56
																																			92	50	92	63	92	94
																																			93	51	93	63	93	88
																																			94	50	94	0	94	93
																																			95	38	95	0	95	10
																																			96	0	96	0	96	0
																																			97	0	97	0	97	0
																																			98	0	98	0	98	0
																																			99	0	99	0	99	0
																																			100	0	100	0	100	0
																																			101	0	101	0	101	0
																																			102	0	102	0	102	0
																																			103	0	103	0	103	0
																																			104	0	104	0	104	0
																																			105	0	105	97	105	0
																																			106	0	106	95	106	0
																																			107	0	107	94	107	0
																																			108	0	108	85	108	0
																																			109	0	109	74	109	0
																																			110	0	110	0	110	0
																																			111	0	111	0	111	0
																																			112	0	112	0	112	0
																																			113	0	113	0	113	0
																																			114	77	114	72	114	0
																																			115	87	115	72	115	0
																																			116	114	116	72	116	0
																																			117	154	117	76	117	0
																																			118	0	118	77	118	0
																																			119	0	119	0	119	0
																																			120	58	120	120	120	0
																																			121	46	121	110	121	0
																																			122	0	122	91	122	0
																																			123	66	123	88	123	0
																																			124	66	124	71	124	91
																																			125	44	125	64	125	90
																																			126	44	126	52	126	89
																																			127	49	127	25	127	170
																																			128	0	128	0	128	0
																																			129	0	129	0	129	0
																																			130	0	130	0	130	0
																																			131	0	131	0	131	0
																																			132	0	132	0	132	0
																																			133	0	133	0	133	0
																																			134	0	134	110	134	0
																																			135	0	135	110	135	0
																																			136	0	136	108	136	0
																																			137	0	137	113	137	0
																																			138	0	138	109	138	0
																																			139	0	139	0	139	0
																																			140	0	140	0	140	0
																																			141	0	141	65	141	0
																																			142	0	142	0	142	0
																																			143	0	143	0	143	0
																																			144	0	144	0	144	0
																																			145	0	145	0	145	0
																																			146	0	146	60	146	0
																																			147	0	147	62	147	0
																																			148	113	148	0	148	0
																																			149	104	149	0	149	0
																																			150	112	150	80	150	0
																																			151	93	151	82	151	0
																																			152	97	152	93	152	0
																																			153	104	153	92	153	0
																																			154	125	154	0	154	0
																																			155	0	155	72	155	0
																																			156	57	156	70	156	0
																																			157	52	157	67	157	0
																																			158	49	158	30	158	0
																																			159	0	159	35	159	150
																																			160	0	160	31	160	97
																																			161	0	161	0	161	0
																																			162	0	162	0	162	0
																																			163	0	163	0	163	0
																																			164	0	164	0	164	0
																																			165	0	165	0	165	0
																																			166	0	166	0	166	0
																																			167	0	167	130	167	0
																																			168	0	168	111	168	0
																																			169	0	169	112	169	0
																																			170	0	170	105	170	0
																																			171	0	171	94	171	0
																																			172	0	172	76	172	0
																																			173	0	173	59	173	0
																																			174	0	174	60	174	0
																																			175	0	175	60	175	0
																																			176	0	176	0	176	0
																																			177	0	177	0	177	0
																																			178	83	178	0	178	0
																																			179	73	179	0	179	0
																																			180	72	180	0	180	0
																																			181	90	181	0	181	0
																																			182	89	182	0	182	0
																																			183	126	183	0	183	0
																																			184	118	184	0	184	0
																																			185	88	185	62	185	0
																																			186	73	186	58	186	0
																																			187	0	187	0	187	0
																																			188	96	188	59	188	0
																																			189	85	189	81	189	0
																																			190	70	190	81	190	0
																																			191	50	191	41	191	170
																																			192	49	192	0	192	127
																																			193	0	193	0	193	0
																																			194	0	194	0	194	0
																																			195	0	195	0	195	0
																																			196	0	196	0	196	0
																																			197	0	197	0	197	0
																																			198	0	198	129	198	0
																																			199	0	199	122	199	0
																																			200	0	200	121	200	0
																																			201	0	201	107	201	0
																																			202	0	202	105	202	0
																																			203	0	203	93	203	0
																																			204	0	204	77	204	0
																																			205	0	205	62	205	0
																																			206	0	206	53	206	0
																																			207	0	207	0	207	0
																																			208	0	208	0	208	0
																																			209	0	209	0	209	0
																																			210	0	210	0	210	0
																																			211	0	211	0	211	0
																																			212	0	212	0	212	0
																																			213	73	213	0	213	0
																																			214	80	214	0	214	0
																																			215	63	215	0	215	0
																																			216	66	216	62	216	0
																																			217	90	217	71	217	0
																																			218	113	218	69	218	0
																																			219	98	219	0	219	0
																																			220	88	220	57	220	0
																																			221	82	221	55	221	0
																																			222	56	222	66	222	0
																																			223	49	223	66	223	17
																																			224	0	224	0	224	0
																																			225	0	225	0	225	0
																																			226	0	226	0	226	0
																																			227	0	227	0	227	0
																																			228	0	228	0	228	0
																																			229	0	229	155	229	0
																																			230	0	230	0	230	0
																																			231	0	231	120	231	0
																																			232	0	232	118	232	0
																																			233	0	233	112	233	0
																																			234	0	234	99	234	0
																																			235	0	235	88	235	0
																																			236	0	236	76	236	0
																																			237	0	237	61	237	0
																																			238	0	238	63	238	0
																																			239	0	239	65	239	0
																																			240	0	240	0	240	0
																																			241	88	241	0	241	0
																																			242	95	242	0	242	0
																																			243	99	243	0	243	0
																																			244	98	244	0	244	0
																																			245	89	245	0	245	0
																																			246	112	246	0	246	0
																																			247	121	247	0	247	0
																																			248	111	248	73	248	0
																																			249	89	249	72	249	0
																																			250	118	250	0	250	0
																																			251	115	251	0	251	0
																																			252	0	252	0	252	80
																																			253	0	253	0	253	82
																																			254	0	254	0	254	86
																																			255	77	255	12	255	14
																																			256	77	256	0	256	83
																																			257	0	257	0	257	0
																																			258	0	258	0	258	0
																																			259	0	259	0	259	0
																																			260	0	260	0	260	0
																																			261	0	261	147	261	0
																																			262	0	262	133	262	0
																																			263	0	263	0	263	0
																																			264	0	264	112	264	0
																																			265	0	265	112	265	0
																																			266	0	266	103	266	0
																																			267	0	267	95	267	0
																																			268	0	268	71	268	0
																																			269	0	269	62	269	0
																																			270	0	270	58	270	0
																																			271	0	271	0	271	0
																																			272	0	272	0	272	0
																																			273	0	273	0	273	0
																																			274	0	274	0	274	112
																																			275	120	275	0	275	110
																																			276	118	276	0	276	102
																																			277	90	277	0	277	0
																																			278	113	278	0	278	0
																																			279	105	279	0	279	0
																																			280	97	280	0	280	0
																																			281	109	281	0	281	0
																																			282	83	282	0	282	0
																																			283	80	283	0	283	0
																																			284	76	284	0	284	80
																																			285	87	285	0	285	0
																																			286	69	286	0	286	178
																																			287	69	287	8	287	79
																																			288	0	288	0	288	97
																																			289	0	289	0	289	0
																																			290	0	290	137	290	0
																																			291	0	291	132	291	0
																																			292	0	292	151	292	0
																																			293	0	293	160	293	0
																																			294	0	294	123	294	0
																																			295	0	295	141	295	0
																																			296	0	296	88	296	0
																																			297	0	297	96	297	0
																																			298	0	298	105	298	0
																																			299	0	299	87	299	0
																																			300	0	300	72	300	0
																																			301	0	301	65	301	0
																																			302	0	302	0	302	0
																																			303	0	303	0	303	0
																																			304	0	304	0	304	0
																																			305	0	305	0	305	0
																																			306	0	306	0	306	0
																																			307	0	307	0	307	0
																																			308	0	308	0	308	0
																																			309	108	309	0	309	107
																																			310	98	310	0	310	0
																																			311	84	311	0	311	0
																																			312	0	312	0	312	0
																																			313	71	313	0	313	0
																																			314	87	314	0	314	0
																																			315	83	315	0	315	0
																																			316	76	316	151	316	0
																																			317	75	317	0	317	0
																																			318	82	318	0	318	3
																																			319	84	319	177	319	0
																																			320	0	320	0	320	0
																																			321	0	321	0	321	0
																																			322	0	322	132	322	0
																																			323	0	323	127	323	0
																																			324	0	324	129	324	0
																																			325	0	325	131	325	0
																																			326	0	326	128	326	0
																																			327	0	327	128	327	0
																																			328	0	328	109	328	0
																																			329	0	329	0	329	0
																																			330	0	330	101	330	0
																																			331	0	331	90	331	0
																																			332	0	332	68	332	0
																																			333	0	333	51	333	0
																																			334	0	334	0	334	0
																																			335	0	335	0	335	0
																																			336	0	336	0	336	0
																																			337	0	337	0	337	0
																																			338	0	338	0	338	0
																																			339	0	339	0	339	0
																																			340	0	340	0	340	0
																																			341	0	341	0	341	0
																																			342	105	342	0	342	0
																																			343	108	343	0	343	0
																																			344	74	344	0	344	0
																																			345	0	345	0	345	0
																																			346	0	346	0	346	0
																																			347	0	347	0	347	0
																																			348	59	348	159	348	87
																																			349	89	349	0	349	86
																																			350	75	350	0	350	17
																																			351	68	351	175	351	0
																																			352	0	352	0	352	0
																																			1	0	353	0	353	0
																																			2	0	354	0	354	0
																																			3	0	355	0	355	0
																																			4	0	356	0	356	0
																																			5	0	357	0	357	0
																																			6	0	358	0	358	0
																																			7	0	359	0	359	0
																																			8	0	360	0	360	0
																																			9	0	361	0	361	0
																																			10	0	362	0	362	0
																																			11	0	363	0	363	0
																																			12	0	364	0	364	0
																																			13	0	365	0	365	0
																																			14	0	366	0	366	0
																																			15	0	367	0	367	0
																																			16	0	368	0	368	0
																																			17	94	369	0	369	0
																																			18	92	370	0	370	0
																																			19	93	371	0	371	0
																																			20	87	372	0	372	0
																																			21	86	373	0	373	0
																																			22	82	374	0	374	0
																																			23	74	375	0	375	0
																																			24	73	376	0	376	0
																																			25	75	377	0	377	0
																																			26	63	378	0	378	0
																																			27	71	379	0	379	0
																																			28	67	380	13	380	0
																																			29	89	381	0	381	0
																																			30	75	382	0	382	24
																																			31	72	383	5	383	111
																																			32	0	384	0	384	96
																																			33	0
																																			34	0
																																			35	0
																																			36	0
																																			37	0
																																			38	0
																																			39	0
																																			40	0
																																			41	0
																																			42	0
																																			43	0
																																			44	0
																																			45	0
																																			46	0
																																			47	0
																																			48	0
																																			49	0
																																			50	0
																																			51	0
																																			52	110
																																			53	105
																																			54	107
																																			55	99
																																			56	103
																																			57	59
																																			58	66
																																			59	62
																																			60	67
																																			61	66
																																			62	63
																																			63	63
																																			64	0
																																			65	0
																																			66	0
																																			67	0
																																			68	0
																																			69	0
																																			70	0
																																			71	0
																																			72	98
																																			73	97
																																			74	0
																																			75	0
																																			76	0
																																			77	62
																																			78	56
																																			79	0
																																			80	0
																																			81	0
																																			82	0
																																			83	0
																																			84	72
																																			85	72
																																			86	78
																																			87	73
																																			88	63
																																			89	80
																																			90	76
																																			91	84
																																			92	63
																																			93	63
																																			94	0
																																			95	0
																																			96	0
																																			97	0
																																			98	0
																																			99	0
																																			100	0
																																			101	0
																																			102	0
																																			103	0
																																			104	0
																																			105	97
																																			106	95
																																			107	94
																																			108	85
																																			109	74
																																			110	0
																																			111	0
																																			112	0
																																			113	0
																																			114	72
																																			115	72
																																			116	72
																																			117	76
																																			118	77
																																			119	0
																																			120	120
																																			121	110
																																			122	91
																																			123	88
																																			124	71
																																			125	64
																																			126	52
																																			127	25
																																			128	0
																																			129	0
																																			130	0
																																			131	0
																																			132	0
																																			133	0
																																			134	110
																																			135	110
																																			136	108
																																			137	113
																																			138	109
																																			139	0
																																			140	0
																																			141	65
																																			142	0
																																			143	0
																																			144	0
																																			145	0
																																			146	60
																																			147	62
																																			148	0
																																			149	0
																																			150	80
																																			151	82
																																			152	93
																																			153	92
																																			154	0
																																			155	72
																																			156	70
																																			157	67
																																			158	30
																																			159	35
																																			160	31
																																			161	0
																																			162	0
																																			163	0
																																			164	0
																																			165	0
																																			166	0
																																			167	130
																																			168	111
																																			169	112
																																			170	105
																																			171	94
																																			172	76
																																			173	59
																																			174	60
																																			175	60
																																			176	0
																																			177	0
																																			178	0
																																			179	0
																																			180	0
																																			181	0
																																			182	0
																																			183	0
																																			184	0
																																			185	62
																																			186	58
																																			187	0
																																			188	59
																																			189	81
																																			190	81
																																			191	41
																																			192	0
																																			193	0
																																			194	0
																																			195	0
																																			196	0
																																			197	0
																																			198	129
																																			199	122
																																			200	121
																																			201	107
																																			202	105
																																			203	93
																																			204	77
																																			205	62
																																			206	53
																																			207	0
																																			208	0
																																			209	0
																																			210	0
																																			211	0
																																			212	0
																																			213	0
																																			214	0
																																			215	0
																																			216	62
																																			217	71
																																			218	69
																																			219	0
																																			220	57
																																			221	55
																																			222	66
																																			223	66
																																			224	0
																																			225	0
																																			226	0
																																			227	0
																																			228	0
																																			229	155
																																			230	0
																																			231	120
																																			232	118
																																			233	112
																																			234	99
																																			235	88
																																			236	76
																																			237	61
																																			238	63
																																			239	65
																																			240	0
																																			241	0
																																			242	0
																																			243	0
																																			244	0
																																			245	0
																																			246	0
																																			247	0
																																			248	73
																																			249	72
																																			250	0
																																			251	0
																																			252	0
																																			253	0
																																			254	0
																																			255	12
																																			256	0
																																			257	0
																																			258	0
																																			259	0
																																			260	0
																																			261	147
																																			262	133
																																			263	0
																																			264	112
																																			265	112
																																			266	103
																																			267	95
																																			268	71
																																			269	62
																																			270	58
																																			271	0
																																			272	0
																																			273	0
																																			274	0
																																			275	0
																																			276	0
																																			277	0
																																			278	0
																																			279	0
																																			280	0
																																			281	0
																																			282	0
																																			283	0
																																			284	0
																																			285	0
																																			286	0
																																			287	8
																																			288	0
																																			289	0
																																			290	137
																																			291	132
																																			292	151
																																			293	160
																																			294	123
																																			295	141
																																			296	88
																																			297	96
																																			298	105
																																			299	87
																																			300	72
																																			301	65
																																			302	0
																																			303	0
																																			304	0
																																			305	0
																																			306	0
																																			307	0
																																			308	0
																																			309	0
																																			310	0
																																			311	0
																																			312	0
																																			313	0
																																			314	0
																																			315	0
																																			316	151
																																			317	0
																																			318	0
																																			319	177
																																			320	0
																																			321	0
																																			322	132
																																			323	127
																																			324	129
																																			325	131
																																			326	128
																																			327	128
																																			328	109
																																			329	0
																																			330	101
																																			331	90
																																			332	68
																																			333	51
																																			334	0
																																			335	0
																																			336	0
																																			337	0
																																			338	0
																																			339	0
																																			340	0
																																			341	0
																																			342	0
																																			343	0
																																			344	0
																																			345	0
																																			346	0
																																			347	0
																																			348	159
																																			349	0
																																			350	0
																																			351	175
																																			352	0
																																			353	0
																																			354	0
																																			355	0
																																			356	0
																																			357	0
																																			358	0
																																			359	0
																																			360	0
																																			361	0
																																			362	0
																																			363	0
																																			364	0
																																			365	0
																																			366	0
																																			367	0
																																			368	0
																																			369	0
																																			370	0
																																			371	0
																																			372	0
																																			373	0
																																			374	0
																																			375	0
																																			376	0
																																			377	0
																																			378	0
																																			379	0
																																			380	13
																																			381	0
																																			382	0
																																			383	5
																																			384	0
																																			1	0
																																			2	0
																																			3	0
																																			4	0
																																			5	0
																																			6	0
																																			7	0
																																			8	0
																																			9	0
																																			10	0
																																			11	0
																																			12	0
																																			13	0
																																			14	0
																																			15	0
																																			16	0
																																			17	0
																																			18	0
																																			19	0
																																			20	0
																																			21	0
																																			22	0
																																			23	0
																																			24	0
																																			25	0
																																			26	0
																																			27	0
																																			28	8
																																			29	94
																																			30	86
																																			31	11
																																			32	0
																																			33	0
																																			34	0
																																			35	0
																																			36	0
																																			37	0
																																			38	0
																																			39	0
																																			40	0
																																			41	0
																																			42	0
																																			43	0
																																			44	0
																																			45	0
																																			46	0
																																			47	0
																																			48	0
																																			49	0
																																			50	0
																																			51	0
																																			52	0
																																			53	101
																																			54	107
																																			55	115
																																			56	0
																																			57	0
																																			58	91
																																			59	96
																																			60	106
																																			61	0
																																			62	0
																																			63	10
																																			64	0
																																			65	0
																																			66	0
																																			67	0
																																			68	0
																																			69	0
																																			70	0
																																			71	0
																																			72	0
																																			73	0
																																			74	0
																																			75	0
																																			76	0
																																			77	0
																																			78	0
																																			79	0
																																			80	0
																																			81	0
																																			82	0
																																			83	0
																																			84	0
																																			85	0
																																			86	0
																																			87	91
																																			88	95
																																			89	101
																																			90	0
																																			91	56
																																			92	94
																																			93	88
																																			94	93
																																			95	10
																																			96	0
																																			97	0
																																			98	0
																																			99	0
																																			100	0
																																			101	0
																																			102	0
																																			103	0
																																			104	0
																																			105	0
																																			106	0
																																			107	0
																																			108	0
																																			109	0
																																			110	0
																																			111	0
																																			112	0
																																			113	0
																																			114	0
																																			115	0
																																			116	0
																																			117	0
																																			118	0
																																			119	0
																																			120	0
																																			121	0
																																			122	0
																																			123	0
																																			124	91
																																			125	90
																																			126	89
																																			127	170
																																			128	0
																																			129	0
																																			130	0
																																			131	0
																																			132	0
																																			133	0
																																			134	0
																																			135	0
																																			136	0
																																			137	0
																																			138	0
																																			139	0
																																			140	0
																																			141	0
																																			142	0
																																			143	0
																																			144	0
																																			145	0
																																			146	0
																																			147	0
																																			148	0
																																			149	0
																																			150	0
																																			151	0
																																			152	0
																																			153	0
																																			154	0
																																			155	0
																																			156	0
																																			157	0
																																			158	0
																																			159	150
																																			160	97
																																			161	0
																																			162	0
																																			163	0
																																			164	0
																																			165	0
																																			166	0
																																			167	0
																																			168	0
																																			169	0
																																			170	0
																																			171	0
																																			172	0
																																			173	0
																																			174	0
																																			175	0
																																			176	0
																																			177	0
																																			178	0
																																			179	0
																																			180	0
																																			181	0
																																			182	0
																																			183	0
																																			184	0
																																			185	0
																																			186	0
																																			187	0
																																			188	0
																																			189	0
																																			190	0
																																			191	170
																																			192	127
																																			193	0
																																			194	0
																																			195	0
																																			196	0
																																			197	0
																																			198	0
																																			199	0
																																			200	0
																																			201	0
																																			202	0
																																			203	0
																																			204	0
																																			205	0
																																			206	0
																																			207	0
																																			208	0
																																			209	0
																																			210	0
																																			211	0
																																			212	0
																																			213	0
																																			214	0
																																			215	0
																																			216	0
																																			217	0
																																			218	0
																																			219	0
																																			220	0
																																			221	0
																																			222	0
																																			223	17
																																			224	0
																																			225	0
																																			226	0
																																			227	0
																																			228	0
																																			229	0
																																			230	0
																																			231	0
																																			232	0
																																			233	0
																																			234	0
																																			235	0
																																			236	0
																																			237	0
																																			238	0
																																			239	0
																																			240	0
																																			241	0
																																			242	0
																																			243	0
																																			244	0
																																			245	0
																																			246	0
																																			247	0
																																			248	0
																																			249	0
																																			250	0
																																			251	0
																																			252	80
																																			253	82
																																			254	86
																																			255	14
																																			256	83
																																			257	0
																																			258	0
																																			259	0
																																			260	0
																																			261	0
																																			262	0
																																			263	0
																																			264	0
																																			265	0
																																			266	0
																																			267	0
																																			268	0
																																			269	0
																																			270	0
																																			271	0
																																			272	0
																																			273	0
																																			274	112
																																			275	110
																																			276	102
																																			277	0
																																			278	0
																																			279	0
																																			280	0
																																			281	0
																																			282	0
																																			283	0
																																			284	80
																																			285	0
																																			286	178
																																			287	79
																																			288	97
																																			289	0
																																			290	0
																																			291	0
																																			292	0
																																			293	0
																																			294	0
																																			295	0
																																			296	0
																																			297	0
																																			298	0
																																			299	0
																																			300	0
																																			301	0
																																			302	0
																																			303	0
																																			304	0
																																			305	0
																																			306	0
																																			307	0
																																			308	0
																																			309	107
																																			310	0
																																			311	0
																																			312	0
																																			313	0
																																			314	0
																																			315	0
																																			316	0
																																			317	0
																																			318	3
																																			319	0
																																			320	0
																																			321	0
																																			322	0
																																			323	0
																																			324	0
																																			325	0
																																			326	0
																																			327	0
																																			328	0
																																			329	0
																																			330	0
																																			331	0
																																			332	0
																																			333	0
																																			334	0
																																			335	0
																																			336	0
																																			337	0
																																			338	0
																																			339	0
																																			340	0
																																			341	0
																																			342	0
																																			343	0
																																			344	0
																																			345	0
																																			346	0
																																			347	0
																																			348	87
																																			349	86
																																			350	17
																																			351	0
																																			352	0
																																			353	0
																																			354	0
																																			355	0
																																			356	0
																																			357	0
																																			358	0
																																			359	0
																																			360	0
																																			361	0
																																			362	0
																																			363	0
																																			364	0
																																			365	0
																																			366	0
																																			367	0
																																			368	0
																																			369	0
																																			370	0
																																			371	0
																																			372	0
																																			373	0
																																			374	0
																																			375	0
																																			376	0
																																			377	0
																																			378	0
																																			379	0
																																			380	0
																																			381	0
																																			382	24
																																			383	111
																																			384	96

## Sheet: draft 3
Column one		Column two		Column three
159	0	177	0	178	0
159	0	175	0	170	0
157	0	160	0	170	0
154	0	159	0	150	0
148	0	155	0	127	0
126	0	151	0	115	0
125	0	151	0	112	0
121	0	147	0	111	0
120	0	141	0	110	0
118	0	137	0	107	0
118	0	133	0	107	0
118	0	132	0	106	0
115	0	132	0	102	0
114	0	131	0	101	0
113	0	130	0	101	0
113	0	129	0	97	0
113	0	129	0	97	0
112	0	128	0	96	0
112	0	128	0	96	0
111	0	127	0	95	0
109	0	123	0	94	0
108	0	122	0	94	0
108	0	121	0	93	0
105	0	120	0	91	0
105	0	120	0	91	0
104	0	118	0	91	0
104	0	113	0	90	0
99	0	112	0	89	0
98	0	112	0	88	0
98	0	112	0	87	0
98	0	112	0	86	0
97	0	111	0	86	0
97	0	110	0	86	0
96	0	110	0	83	0
95	0	110	0	82	0
93	0	110	0	80	0
90	0	109	0	80	0
90	0	109	0	79	0
90	0	108	0	56	0
89	0	107	0	24	0
89	0	107	0	17	0
89	0	105	0	17	0
89	0	105	0	14	0
88	0	105	0	11	0
88	0	105	0	10	0
88	0	103	0	10	0
87	0	103	0	8	0
87	0	101	0	3	0
87	0	99	0	0	0
85	0	99	0	0	0
84	0	98	0	0	0
84	0	97	0	0	0
83	0	97	0	0	0
83	0	96	0	0	0
83	0	95	0	0	0
82	0	95	0	0	0
82	0	94	0	0	0
80	0	94	0	0	0
80	0	94	0	0	0
77	0	93	0	0	0
77	0	93	0	0	0
77	0	93	0	0	0
76	0	92	0	0	0
76	0	92	0	0	0
75	0	91	0	0	0
75	0	90	0	0	0
74	0	89	0	0	0
73	0	88	0	0	0
73	0	88	0	0	0
73	0	88	0	0	0
72	0	87	0	0	0
71	0	87	0	0	0
70	0	86	0	0	0
69	0	85	0	0	0
69	0	84	0	0	0
68	0	82	0	0	0
66	0	82	0	0	0
66	0	81	0	0	0
66	0	81	0	0	0
63	0	80	0	0	0
63	0	80	0	0	0
59	0	78	0	0	0
59	0	77	0	0	0
58	0	77	0	0	0
57	0	76	0	0	0
56	0	76	0	0	0
55	0	76	0	0	0
52	0	76	0	0	0
51	0	75	0	0	0
50	0	75	0	0	0
50	0	74	0	0	0
50	0	74	0	0	0
49	0	73	0	0	0
49	0	73	0	0	0
49	0	73	0	0	0
49	0	72	0	0	0
46	0	72	0	0	0
45	0	72	0	0	0
45	0	72	0	0	0
44	0	72	0	0	0
44	0	72	0	0	0
44	0	72	0	0	0
41	0	72	0	0	0
40	0	72	0	0	0
38	0	71	0	0	0
0	0	71	0	0	0
0	0	71	0	0	0
0	0	71	0	0	0
0	0	70	0	0	0
0	0	69	0	0	0
0	0	68	0	0	0
0	0	67	0	0	0
0	0	67	0	0	0
0	0	67	0	0	0
0	0	66	0	0	0
0	0	66	0	0	0
0	0	66	0	0	0
0	0	66	0	0	0
0	0	65	0	0	0
0	0	65	0	0	0
0	0	65	0	0	0
0	0	64	0	0	0
0	0	63	0	0	0
0	0	63	0	0	0
0	0	63	0	0	0
0	0	63	0	0	0
0	0	63	0	0	0
0	0	63	0	0	0
0	0	63	0	0	0
0	0	62	0	0	0
0	0	62	0	0	0
0	0	62	0	0	0
0	0	62	0	0	0
0	0	62	0	0	0
0	0	62	0	0	0
0	0	62	0	0	0
0	0	61	0	0	0
0	0	60	0	0	0
0	0	60	0	0	0
0	0	60	0	0	0
0	0	59	0	0	0
0	0	59	0	0	0
0	0	59	0	0	0
0	0	58	0	0	0
0	0	58	0	0	0
0	0	57	0	0	0
0	0	56	0	0	0
0	0	55	0	0	0
0	0	53	0	0	0
0	0	52	0	0	0
0	0	51	0	0	0
0	0	41	0	0	0
0	0	35	0	0	0
0	0	31	0	0	0
0	0	30	0	0	0
0	0	25	0	0	0
0	0	13	0	0	0
0	0	12	0	0	0
0	0	8	0	0	0
0	0	5	0	0	0
0	0	0	0	0	0
0	0	0	0	0	0
0	0	0	0	0	0
0	0	0	0	0	0
0	0	0	0	0	0
0	0	0	0	0	0
0	0	0	0	0	0
0	0	0	0	0	0
0	0	0	0	0	0
0	0	0	0	0	0
0	0	0	0	0	0
0	0	0	0	0	0
0	0	0	0	0	0
0	0	0	0	0	0
0	0	0	0	0	0
0	0	0	0	0	0
0	0	0	0	0	0
0	0	0	0	0	0
0	0	0	0	0	0
0	0	0	0	0	0
0	0	0	0	0	0
0	0	0	0	0	0
0	0	0	0	0	0
0	0	0	0	0	0
0	0	0	0	0	0
0	0	0	0	0	0
0	0	0	0	0	0
0	0	0	0	0	0
0	0	0	0	0	0
0	0	0	0	0	0
0	0	0	0	0	0
0	0	0	0	0	0
0	0	0	0	0	0
0	0	0	0	0	0
0	0	0	0	0	0
0	0	0	0	0	0
0	0	0	0	0	0
0	0	0	0	0	0
0	0	0	0	0	0
0	0	0	0	0	0
0	0	0	0	0	0
0	0	0	0	0	0
0	0	0	0	0	0
0	0	0	0	0	0
0	0	0	0	0	0
0	0	0	0	0	0
0	0	0	0	0	0
0	0	0	0	0	0
0	0	0	0	0	0
0	0	0	0	0	0
0	0	0	0	0	0
0	0	0	0	0	0
0	0	0	0	0	0
0	0	0	0	0	0
0	0	0	0	0	0
0	0	0	0	0	0
0	0	0	0	0	0
0	0	0	0	0	0
0	0	0	0	0	0
0	0	0	0	0	0
0	0	0	0	0	0
0	0	0	0	0	0
0	0	0	0	0	0
0	0	0	0	0	0
0	0	0	0	0	0
0	0	0	0	0	0
0	0	0	0	0	0
0	0	0	0	0	0
0	0	0	0	0	0
0	0	0	0	0	0
0	0	0	0	0	0
0	0	0	0	0	0
0	0	0	0	0	0
0	0	0	0	0	0
0	0	0	0	0	0
0	0	0	0	0	0
0	0	0	0	0	0
0	0	0	0	0	0
0	0	0	0	0	0
0	0	0	0	0	0
0	0	0	0	0	0
0	0	0	0	0	0
0	0	0	0	0	0
0	0	0	0	0	0
0	0	0	0	0	0
0	0	0	0	0	0
0	0	0	0	0	0
0	0	0	0	0	0
0	0	0	0	0	0
0	0	0	0	0	0
0	0	0	0	0	0
0	0	0	0	0	0
0	0	0	0	0	0
0	0	0	0	0	0
0	0	0	0	0	0
0	0	0	0	0	0
0	0	0	0	0	0
0	0	0	0	0	0
0	0	0	0	0	0
0	0	0	0	0	0
0	0	0	0	0	0
0	0	0	0	0	0
0	0	0	0	0	0
0	0	0	0	0	0
0	0	0	0	0	0
0	0	0	0	0	0
0	0	0	0	0	0
0	0	0	0	0	0
0	0	0	0	0	0
0	0	0	0	0	0
0	0	0	0	0	0
0	0	0	0	0	0
0	0	0	0	0	0
0	0	0	0	0	0
0	0	0	0	0	0
0	0	0	0	0	0
0	0	0	0	0	0
0	0	0	0	0	0
0	0	0	0	0	0
0	0	0	0	0	0
0	0	0	0	0	0
0	0	0	0	0	0
0	0	0	0	0	0
0	0	0	0	0	0
0	0	0	0	0	0
0	0	0	0	0	0
0	0	0	0	0	0
0	0	0	0	0	0
0	0	0	0	0	0
0	0	0	0	0	0
0	0	0	0	0	0
0	0	0	0	0	0
0	0	0	0	0	0
0	0	0	0	0	0
0	0	0	0	0	0
0	0	0	0	0	0
0	0	0	0	0	0
0	0	0	0	0	0
0	0	0	0	0	0
0	0	0	0	0	0
0	0	0	0	0	0
0	0	0	0	0	0
0	0	0	0	0	0
0	0	0	0	0	0
0	0	0	0	0	0
0	0	0	0	0	0
0	0	0	0	0	0
0	0	0	0	0	0
0	0	0	0	0	0
0	0	0	0	0	0
0	0	0	0	0	0
0	0	0	0	0	0
0	0	0	0	0	0
0	0	0	0	0	0
0	0	0	0	0	0
0	0	0	0	0	0
0	0	0	0	0	0
0	0	0	0	0	0
0	0	0	0	0	0
0	0	0	0	0	0
0	0	0	0	0	0
0	0	0	0	0	0
0	0	0	0	0	0
0	0	0	0	0	0
0	0	0	0	0	0
0	0	0	0	0	0
0	0	0	0	0	0
0	0	0	0	0	0
0	0	0	0	0	0
0	0	0	0	0	0
0	0	0	0	0	0
0	0	0	0	0	0
0	0	0	0	0	0
0	0	0	0	0	0
0	0	0	0	0	0
0	0	0	0	0	0
0	0	0	0	0	0
0	0	0	0	0	0
0	0	0	0	0	0
0	0	0	0	0	0
0	0	0	0	0	0
0	0	0	0	0	0
0	0	0	0	0	0
0	0	0	0	0	0
0	0	0	0	0	0
0	0	0	0	0	0
0	0	0	0	0	0
0	0	0	0	0	0
0	0	0	0	0	0
0	0	0	0	0	0
0	0	0	0	0	0
0	0	0	0	0	0
		0	0	0	0
		0	0	0	0
		0	0	0	0
		0	0	0	0
		0	0	0	0
		0	0	0	0
		0	0	0	0
		0	0	0	0
		0	0	0	0
		0	0	0	0
		0	0	0	0
		0	0	0	0
		0	0	0	0
		0	0	0	0
		0	0	0	0
		0	0	0	0
		0	0	0	0
		0	0	0	0
		0	0	0	0
		0	0	0	0
		0	0	0	0
		0	0	0	0
		0	0	0	0
		0	0	0	0
		0	0	0	0
		0	0	0	0
		0	0	0	0
		0	0	0	0
		0	0	0	0
		0	0	0	0
		0	0	0	0
		0	0	0	0
