# Supplementary material for: South China Sea documents the transition from wide continental rift to continental break up
Source: Nat Commun. 2020 Sep 11;11:4583. doi: 10.1038/s41467-020-18448-y (PMC7486367; doi:10.1038/s41467-020-18448-y)
Supplement: Supplementary file 5 — Supplementary Data 2 [file 41467_2020_18448_MOESM5_ESM.xlsx]

## Sheet: Secondary fault trend
Table 1 Supradetachment fault orientation (N=0°, E=90°, S=180°, W=270°)
km-from-west and north		1	2	3	4	5	6	7	8	9	10	11	12	13	14	15	16	17	18	19	20	21	22	23	24	25	26	27	28	29	30	31	32
North	1																				339
	2																				339							55	55	41	40	45
	3																				337					44	63	55	50	51	50	38
	4																			87	109	155				46		68		44	44
	5																					92	106	92	97	104	125		57	52	49
	6																		83	73	72	0	89	126	118	88	73		96	85	96	50	49
	7																					73	80	63	66	0	113	98	88	82	56
	8																	88	95	99	98	0	112	121	111	89	118	115				77	77
	9																			335	298	0	113	105	97	109	86	80	76	87	69	69
	10																					0	98	84		65	87	80		75	82	84
	11																						278	296					59	89	75	68
	12																	94	88	93	87	86	82	74	0	75	63	71	67	89	75	72
Central	13																					105	107	99	103	59	66	62	67	66	63	63
	14								278	277				62	56						72	72	78	73	63	80	76	84	63	63
	15									277	275	274	85	74					72	72	72	76	77		120	110	91	88	71	64	52	25
	16						290	290	288	293	289			65					60	62			80	82	93	92		72	70	67	30	35	31
	17								291	292	285	94	76	70	60	60										62	58		59	81	81	41
	18						309	302	301	287	285	93	77	62	53											71	67		55	55	66	66
	19					335		300	298		99	88	76	61	63	65									73	72						12
	20					327	313			292	283	95	71	62	58
	21		313		331	340	303	321	88	96	105	87	72	65																		357
	22		312	307	309	311	308	308	289		281	0	68	51															339			355
	23																												13			5
	24																												8	94	86	11
South	25																					281	287	295			91	96	106			10
	26																							91	95	101		56	94	88	93	10
	27																												91	0	89	350
	28																															330	277
	29																															350	307
	30																															17
	31																												80	82	86	14	83
	32																		292	290	282								80		358	79	97
	33																					287									3
	34																												87	86	17
	35																														24	291	276
