# Supplementary material for: South China Sea documents the transition from wide continental rift to continental break up
Source: Nat Commun. 2020 Sep 11;11:4583. doi: 10.1038/s41467-020-18448-y (PMC7486367; doi:10.1038/s41467-020-18448-y)
Supplement: Supplementary file 6 — Supplementary Data 3 [file 41467_2020_18448_MOESM6_ESM.xlsx]

## Sheet: Summay 2
No.	source	Location	measured length	measured width	actual length	actual width	remarks
1	Gans & Gentry 2016	Whipple MCC-subdome1	61.92	28.31	17.0391	7.79031
2	Gans & Gentry 2016	Whipple MCC-subdome2	46.51	16.16	12.7986	4.44689
3	Vogl et al., 2012	﻿Pioneer MCC	51.15	27.67	10.1609	5.49662
4	Reyolds and Rehrig 1980	South Mountain MCC	104.07	34.59	13.8853	4.61508
5	Singleton 2015	Little Buckskin Mountain	190.44	43.28	10.0205	2.2773
6	Spencer 2008	Wasatch MCC			10	7	cited
7	Spencer 2008	Dayman MCC			20	15	cited (average value)	10-20
8	Spencer 2008	Pompangeo MCC			30	12	cited	8-15
9	Spencer 2008	Rinco MCC			30	11	cited	7-15
10	Spencer 2008	Harcuvar MCC			50	9	cited	6-12
No.	Source	Location	measured length	measured width	actual length	actual width	remarks
1	Rey et al., 2011	Naxos MCC-subdome1	53.88	15.79	5.60433	1.94602	validated √
2		Naxos MCC-subdome2	36.48	15.95	3.79447	1.65904	validated √
3		Naxos MCC-subdome3	42.74	19.34	4.4456	2.01165	validated √
4	Rabillard et., 2015	Serifos MCC	73.19	41.3	8.64449	4.87795	validated √ (granitoid-cored)
5	Rabillard et., 2018	Tinos MMC	29.54	18.34	8.39205	5.21023	validated √ (granitoid-cored)
6	Rabillard et., 2018	Ikaria MMC	45.27	14.44	20.0015	6.37997	validated √
No.	Source	Location	Measured length	Measured width	Actual length	Actual width
1	Platt et al. 2013	New Gnea MCC	32.84	23.17	13.5871	9.58626	validated √
2	Platt et al. 2013	New Gnea MCC	29.37	17.12	12.1514	7.08316	validated √
3	Platt et al. 2013	New Gnea MCC	20.99	14.82	8.68432	6.13157	validated √
Charles et al. 2012	1	LinLong-subdome1	15.24	10.3	18.4654	12.4799	validated √
	2	LinLong-subdome2	23.31	10.59	28.2433	12.8313	validated √
	3	LinLong-subdome3	26.54	16.98	32.1569	20.5736	validated √
	4	LinLong-subdome4	62.05	38.39	75.1822	46.5148	validated √ (granitoid-cored)
Yan et al. 2010	5	FS_MCC	115.95	112.65	6.75306	6.56086	validated √ (granitoid-cored)
Zhang et al. 2012	6	YWL_MCC	100.07	48.08	52.5302	25.2388	validated √
Whitney et al. 2020	1	Montagne MCC-subdome1	64.93	19.64	37.1879	11.2486	validated √
	2	Montagne MCC-subdome2	83.76	14.67	47.9725	8.40206	validated √
	3	Montagne MCC-subdome3	84.042	16.59	48.134	9.50172	validated √
Spencer 2014	1	Gozilla_OCC			32.5112	4.4843
	2	Gozilla_OCC			22.3094	8.07175
					27.6906	3.13901
					26.9058	3.47534
					23.8789	7.73543
					29.5964	8.8565
					20.7399	6.27803
					15.3587	6.16592
					18.2735	5.04484
					19.0583	5.15695
Deng et al. 2020	1		252.6	89.27	40.9865	14.4848
	2		147.07	67.38	23.8634	10.933
	3		82.36	37.46	13.3636	6.07821
	4		73.07	34.27	11.8562	5.5606
	5		76.45	32.84	12.4047	5.32857

## Sheet: Sheet1
Domes/corrugations of North America Cordilleran metamorphic core complexes
No.	Source	Location	Dome/corrugation length (km)	Dome/corrugation width (km)	Remarks
1	Gans & Gentry 2016	Whipple MCC-subdome1	17.04	7.79	Measured from published source
1	Gans & Gentry 2016	Whipple MCC-subdome2	12.8	4.45	Measured from published source
2	Vogl et al., 2012	﻿Pioneer MCC	10.16	5.5	Measured from published source
3	Reynolds and Rehrig 1980	South Mountains MCC	13.89	4.62	Measured from published source
4	Singleton 2015	Little Buckskin Mountain	10.02	2.28	Measured from published source
5	Spencer 2008	Wasatch MCC	10	7	Citation from published source (av. value)
5	Spencer 2008	Dayman MCC	20	15	Citation from published source (av. value)
5	Spencer 2008	Pompangeo MCC	30	12	Citation from published source (av. value)
5	Spencer 2008	Rinco MCC	30	11	Citation from published source (av. value)
5	Spencer 2008	Harcuvar MCC	50	9	Citation from published source (av. value)
Domes/corrugations of Aegean metamorphic core complexes
No.	Source	Location	Dome/corrugation length (km)	Dome/corrugation width (km)	Remarks
6	Rey et al., 2011	Naxos MCC-subdome1	5.6	1.95	Measured from published source
6	Rey et al., 2011	Naxos MCC-subdome2	3.79	1.66	Measured from published source
6	Rey et al., 2011	Naxos MCC-subdome3	4.45	2.01	Measured from published source
7	Rabillard et., 2015	Serifos MCC	8.64	4.88	Measured from published source (granitoid-cored)
8	Rabillard et., 2018	Tinos MMC	8.39	5.21	Measured from published source (granitoid-cored)
8	Rabillard et., 2018	Ikaria MMC	20	6.38	Measured from published source
Domes/corrugations of Papua New Guinea metamorphic core complexes
No.	Source	Location	Dome/corrugation length (km)	Dome/corrugation width (km)	Remarks
9	Platt et al. 2015	Goodenough Island MCC	13.59	9.59	Measured from published source
9	Platt et al. 2015	Fergusson Island MCC1	12.15	7.08	Measured from published source
9	Platt et al. 2015	Fergusson Island MCC2	8.68	6.13	Measured from published source
Domes/corrugations of metamorphic core complexes in North China
No.	Source	Location	Dome/corrugation length (km)	Dome/corrugation width (km)	Remarks
10	Charles et al. 2012	Gudaoling MCC-subdome1	18.47	12.48	Measured from published source
10	Charles et al. 2012	Gudaoling MCC-subdome2	28.24	12.83	Measured from published source
10	Charles et al. 2012	Gudaoling MCC-subdome3	32.16	20.57	Measured from published source
10	Charles et al. 2012	Yinmawanshan MCC	75.18	46.51	Measured from published source (granitoid-cored)
11	Yan et al. 2010	Fangshan MCC	6.75	6.56	Measured from published source (granitoid-cored)
12	Zhang et al. 2012	Yiwulushan_MCC	52.53	25.24	Measured from published source (partially granitoid-cored)
Domes/corrugations of metamorphic core complexes in southern France
No.	Source	Location	Dome/corrugation length (km)	Dome/corrugation width (km)	Remarks
13	Whitney et al. 2020	Montagne MCC-subdome1	37.19	11.25	Measured from published source
13	Whitney et al. 2020	Montagne MCC-subdome2	47.97	8.4	Measured from published source
13	Whitney et al. 2020	Montagne MCC-subdome3	48.13	9.5	Measured from published source
Domes/corrugations of oceanic core complexes in Philippine Sea
No.	Source	Location	Dome/corrugation length (km)	Dome/corrugation width (km)	Remarks
14	Spencer 2014	Gozilla OCC	32.51	4.48	Measured from published source
14	Spencer 2014	Gozilla OCC	22.31	8.07	Measured from published source
14	Spencer 2014	Gozilla OCC	27.69	3.14	Measured from published source
14	Spencer 2014	Gozilla OCC	26.91	3.48	Measured from published source
14	Spencer 2014	Gozilla OCC	23.88	7.74	Measured from published source
14	Spencer 2014	Gozilla OCC	29.6	8.86	Measured from published source
14	Spencer 2014	Gozilla OCC	20.74	6.28	Measured from published source
14	Spencer 2014	Gozilla OCC	15.36	6.17	Measured from published source
14	Spencer 2014	Gozilla OCC	18.27	5.04	Measured from published source
14	Spencer 2014	Gozilla OCC	19.06	5.16	Measured from published source
Corrugations of S reflector of the Iberian margin
No.	Source	Location	Dome/corrugation length (km)	Dome/corrugation width (km)	Remarks
15	Lymer et al., 2019	Iberia_Galicia Corrugation	6.95	0.8	Measured from published source
15	Lymer et al., 2019	Iberia_Galicia Corrugation	6.81	0.7	Measured from published source
15	Lymer et al., 2019	Iberia_Galicia Corrugation	5.11	0.74	Measured from published source
15	Lymer et al., 2019	Iberia_Galicia Corrugation	4.01	0.69	Measured from published source
15	Lymer et al., 2019	Iberia_Galicia Corrugation	5.67	0.71	Measured from published source
15	Lymer et al., 2019	Iberia_Galicia Corrugation	5.46	0.53	Measured from published source
15	Lymer et al., 2019	Iberia_Galicia Corrugation	3.79	0.7	Measured from published source
15	Lymer et al., 2019	Iberia_Galicia Corrugation	3.86	0.66	Measured from published source
15	Lymer et al., 2019	Iberia_Galicia Corrugation	7.55	1.07	Measured from published source
15	Lymer et al., 2019	Iberia_Galicia Corrugation	5.3	0.91	Measured from published source
15	Lymer et al., 2019	Iberia_Galicia Corrugation	6.75	0.99	Measured from published source
Domes/corrugations of metamorphic core complexes in northern South China Sea
No.	Source	Location	Dome/corrugation length (km)	Dome/corrugation width (km)	Remarks
	This study	Liwan MCC_right corrugation	40.99	14.48	Measured from Figure 2 (southern end extended for ~5 km)
	This study	Liwan MCC_left corrugation	23.86	10.93	Measured from Figure 2 (southern end extended for ~2 km)
	This study	Liwan MCC_Dome D1	12.4	5.33	Measured from Figure 2 (associated with footwall uplift)
	This study	Liwan MCC_Dome D2	11.86	5.56	Measured from Figure 2 (partially intrusive-cored )
	This study	Liwan MCC_Dome D3	13.36	6.08	Measured from Figure 2 (partially intrusive-cored )
references
1. Gans, P. B. & Gentry, B. J. Dike emplacement, footwall rotation, and the transition from magmatic to tectonic extension in the Whipple Mountains metamorphic core complex, southeastern California. Tectonics 35, 2564–2608 (2016). 2. Vogl, J. J. et al. Timing of extension in the Pioneer metamorphic core complex with implications for the spatial-temporal pattern of Cenozoic extension and exhumatio…
